# Supplementary material for: Comparative phylogenomic analyses of teleost fish Hox gene clusters: lessons from the cichlid fish Astatotilapia burtoni: comment
Source: BMC Genomics. 2008 Jan 24;9:35. doi: 10.1186/1471-2164-9-35 (PMC2246111; doi:10.1186/1471-2164-9-35)
Supplement: Additional file 1 — Putative HoxC1a protein sequences. The data provided represent the HoxC1a protein sequences predicted in selected teleosts, in Fasta format. [file 1471-2164-9-35-S1.FA]

>HoxC1a_GASAC Gasterosteus aculeatus|Genscan prediction
MTSYKELTAEGESSPLFTGCRRAKEVINRDPGGRTHPELASGGDEEGKLEVKAASGITAP
RPRYSTLSNSCTFWDNSPPPACETPESSAPLACPHSSRVPWRCRAQEQGSPGRGLCASND
NETLRSGFSSLAEQIRIYSRNGPDIHVATGSSTGSDCNVTRVDVSSKTFEWMRVKRSQHR
AGRIHMTCGFSVVNSGLGVDEAGPGSVCASDRSTVNGPPRTSFSTKQLTELEKEFHFHKY
LTRARRVEVAGALQLSETQVKVWFQNRRMKQKKLQRDGLLTGPGTAAPRPRADPLDTCLS
PGRSSSEHLSLNS*

>HoxC1a_ASTBU Astatotilapia burtoni|Genscan and GeneWise prediction
MTSYQELTAEGENSPLLTGCCRAKEVINQDLGSRSHPELGGRDEEGKVEVEVASGFYSPR
LTLCTSSDSPPPPGFEALEGFSTLACPHSSRVPWRCRVQGQGSPGRGYCASNKEKPQRFG
SLTEEIQIYPHNIPEIHVAVGSSTSPDCKGADTDERSKTFEWMRVKRSQHRAVRTRMTCG
FSIVDSGLGVVEAGNRSICADGHPTMNGAPRISYSTKQLTELEKEFHFNKYLTRARRVEV
AGALQLSETQVKVWFQNRRMKEKKLQRDGLLSDPRPAAPHSHADTLDTCPFHGPT


>HoxC1a_FUNHE Fundunlus heteroclitus|PCR fragment
HFNKYLTRARRVEVAGTLRLSETQVKV


>HoxC1a_BRARE Danio rerio|uniprot:Q98SH9
MNSYHGFRDTTSLFIKGYHATGVMRLHQDHGSTADFPSREDVNNEADFLQYHFTNLCATA
TGACSKPCEDPGRANSTRPPFPQNQDFYRPVHPNRPQVPSFQSCREQGLSRKGFSPSSDT
FRTFSSAHCELGPVNNTQTEVRTYDGPVRHSAVEDDNTGHGALNTLNETLHSGKTFEWMR
VRRNQSRAAKIQLGKCSDRELKTNHGRDSDEDTSSGGSRTNFTTKQLTELEKEFHFNKYL
TRARRIEIANPLQLSETQVKIWFQNRRMKQKKMLREGLAQGLMLISGCDEDSKKSDTCSS
PD
