# Supplementary material for: Comparative phylogenomic analyses of teleost fish Hox gene clusters: lessons from the cichlid fish Astatotilapia burtoni: comment
Source: BMC Genomics. 2008 Jan 24;9:35. doi: 10.1186/1471-2164-9-35 (PMC2246111; doi:10.1186/1471-2164-9-35)
Supplement: Additional file 2 — Genomic coordinates of putative HoxC1a genes and pseudogenes. The data provided represent the genomic positions of the predicted HoxC1a genes and pseudogenes in selected teleosts. [file 1471-2164-9-35-S2.xls]

## Sheet: Feuil1
Positions of putative HoxC1a genes and pseudogenes
	identifier	from	to	strand	remark
Astatotilapia burtoni	EF594312.1	124097	124613	+
(Genbank)		128168	128538	+
Gasterosteus aculeatus	contig 2642	94419	94962	-	EnsEMBL ID=GENSCAN00000033758 / ENSGACG00000009431
assembly version: BROAD S1		90901	91298	-
Oryzia latipes	scaffold3 contig2498	21419	21769	+
assembly version: HdrR		21810	21893	+
		24770	25086	+
Takifugu rubripes	scaffold 66	109403	109922	-
assembly version: FUGU 4.0		106295	106688	-
Tetraodon nigroviridis	chromosome 9	4269322	4269778	+
assembly version : TETRAODON 7		4272527	4272845	+
